# Supplementary material for: Naturally-Acquired Immune Response against Plasmodium vivax Rhoptry-Associated Membrane Antigen
Source: PLoS One. 2016 Feb 17;11(2):e0148723. doi: 10.1371/journal.pone.0148723 (PMC4757550; doi:10.1371/journal.pone.0148723)
Supplement: S1 Text — (XLSX) [file pone.0148723.s001.xlsx]

## Sheet: figure
	FIG 1 Profile of IFN- and IL-10 in 96-h culture supernatants (graph use mean+SD)
	Cytokine	PvRAMA											No stimulus
	IFN-y	200.92	1	1	157	171.31	43.78	27.51	13.39	36.14			1	1	1	24.45	69.94	9.47	0.06	11.04	4.37
	IL-10	348.12	26.57	183.64	196.91	131.91	22.77	79.17	57.61	7.61	16.05	50.58	189.67	22.26	122.6	159.84	35.71	20.27	26.2	41.05	5.11	9.02	24.33
	FIG 2B IL-10 producing cells (graph use median)
		PvRAMA					No stimulus
	CD4+ IL-10+	0.00124	0.00352	0.019	0.00457	0.00135	0	0.00096	0.005	0.00241	0.00069
	CD8+IL-10+	0.00887	0	0.045	0.00307	0.00191	0.0056	0	0.016	0.00481	0
	FIG 2C IFN and IL-2 producing cells (graph use median)
		PvRAMA					No stimulus
	CD4+IFN-g+	0.11	0.065	0.04	0.13	0.08	0.044	0.069	0.011	0.025	0.038
	CD8+IFN-g+	0.13	0.01	0.014	0.043	0.034	0.0056	0.016	0.039	0.027	0.036
	CD4+ IL-2+	0.048	0.11	0.023	0.075	0.028	0.074	0.055	0.017	0.034	0.026
	CD8+IL-2+	0.055	0.25	0.089	0.2	0.14	0.045	0.24	0.077	0.11	0.063
	FIG 3A Levels of naturally acquired antibody against PvRAMA in P. vivax-exposed individuals (graph use mean line)
		PvRAMA																																PvMSP1-19
	Acute	0.391	1.595	0.238	0.173	0.678	0.053	0.081	0.094	0.048	0.128	0.875	0.049	0.09	0.027	0.084	0.536	0.3	0.07	0.154	0.025	0.048	0.088	0.599	0.377	0.123	0.037	0.128						1.192	0.351	0.141	1.204	1.177	1.119	1.021	1.165	1.257	0.755	0.134	0.134	0.098	0.342	1.196	0.183
	3 months	0.146	0.247	0.108	0.293	0.633	0.07	0.049	0.05	0.07	0.281	0.162	0.058	0.059	0.02	0.068	0.398	0.206	0.379	0.112	0.224	0.102												1.136	0.315	0.784	1.023	0.362	0.559	0.233	1.036	1.169	0.13	0.123	0.107	0.102	0.433	0.535
	9 months	0.153	0.119	0.083	0.152	0.447	0.045	0.095	0.111	0.048	0.13	0.037	0.04	0.159	0.082	0.046																		0.483	0.124	0.05	0.097	0.019	0.175	0.1	0.19	0.232	0.141	0.632	0.453	0.145	0.09	0.292	0.283
	12 months	0.078	0.04	0.043	0.165	0.446	0.059	0.048	0.039	0.143	0.102	0.108	0.129	0.032	0.071																			0.515	0.153	0.064	0.094	0.011	0.244	0.16	0.224	0.29	0.132	0.226	0.087	0.451	0.518	0.159	0.075
	Naive	0.042	0.02	0.025	0.035	0.015	0.015	0.022	0.036	0.04	0.029	0.035	0.026	0.03	0.061	0.045	0.013	0.058	0.022	0.034	0.05	0.06	0.07	0.038	0.06	0.065	0.06	0.029	0.045	0.032	0.052	0.03		0.094	0.064	0.084	0.022	0.095	0.073	0.027	0.039	0.065	0.098	0.087	0.052	0.059	0.04	0.013	0.08
	FIG 3B Stability of the antibody response against PvRAMA in a group of recovered patients at different time points
	Acute	3 months	9 months	12 months
	0.605	0.558	0.39	0.499
	0.244	0.353	0.182	0.199
	0.146	0.175	0.132	0.11
	0.404	0.204	0.15	0.166
	0.165	0.128	0.127	0.119
	0.273	0.19	0.109	0.111
	0.195	0.134	0.128	0.1
	1.339	0.316	0.147	0.105
	FIG 4A IgG isotype antibody response to PvRAMA (graph use median line)
		IgG1																											IgG2
	Acute	0.085	0.336	0.06	0.081	0.129	0.06	0.048	0.076	0.053	0.064	0.278	0.05	0.056	0.046	0.049	0.222	0.103	0.045	0.09	0.069	0.055	0.051	0.162	0.117	0.05	0.047	0.055	0.207	0.083	0.488	0.354	0.124	0.126	0.183	0.133	0.291	0.344	0.081	0.175	0.366	0.565	0.432	0.759	0.152	0.229	0.111	0.122	0.072
	Naive	0.055	0.051	0.048	0.048	0.046	0.049	0.053	0.055	0.049	0.045	0.053	0.05	0.053	0.058	0.048	0.049												0.033	0.055	0.097	0.075	0.059	0.082	0.089	0.023	0.091	0.069	0.086	0.089	0.099	0.035	0.066
	FIG 4B IgG isotype antibody response to PvMSP1 (graph use median line)
		IgG1																											IgG2
	Acute	0.2	0.177	0.161	0.041	0.069	0.097	0.072	0.47	0.445	0.09	0.114	0.138	0.574	0.365	0.022	0.197	0.234	0.358	0.28	0.638	0.259	0.268	0.21	0.396	0.135	0.443	0.505	0.032	0.01	0.002	0.01	0.01	0.01	0.033	0.018	0.039	0.01	0.042	0.152	0.235	0.01	0.162	0.038	0.062	0.02	0.065	0.068	0.022
	Naive	0.002	0.007	0.005	0.006	0.008	0.006	0.009	0.008	0.004	0.005	0.01	0.003	0.001	0.002	0.007	0.006												0.031	0.03	0.029	0.02	0.062	0.031	0.033	0.028	0.046	0.033	0.003	0.027	0.02	0.049	0.069	0.017
	FIG 5A Stability of IgG1 (graph use median line)							FIG 5B Stability of IgG2 (graph use median line)							FIG 5C Stability of IgG3 (graph use median line)
	Acute	3 months	9 months	12 months	Naive			Acute	3 months	9 months	12 months	Naive			Acute	3 months	9 months	12 months	Naive
	0.085	0.238	0.111	0.123	0.055			0.207	0.067	0.041	0.089	0.033			1.363	0.475	0.316	0.488	0.066
	0.336	0.037	0.112	0.07	0.051			0.083	0.441	0.216	0.245	0.055			0.557	1.275	0.062	0.082	0.063
	0.06	0.01	0.113	0.02	0.048			0.488	0.036	0.021	0.019	0.097			0.133	0.022	0.018	0.036	0.07
	0.081	0.041	0.008	0.004	0.048			0.354	0.059	0.06	0.046	0.075			0.159	0.107	0.102	0.089	0.058
	0.129	0.117	0.009	0.004	0.046			0.124	0.502	0.056	0.052	0.059			0.427	0.004	0.017	0.005	0.065
	0.06	0.36	0.054	0.058	0.049			0.126	0.161	0.221	0.153	0.082			0.07	0.657	0.543	0.56	0.072
	0.048	0.012	0.006	0.06	0.053			0.183	0.289	0.139	0.24	0.089			0.136	0.114	0.077	0.147	0.07
	0.076	0.171	0.077	0.011	0.055			0.133	0.062	0.044	0.064	0.023			0.277	0.099	0.125	0.063	0.071
	0.053	0.003	0.106	0.051	0.049			0.291	0.082	0.433	0.049	0.091			0.076	0.153	0.023	0.027	0.063
	0.064	0.305	0.101	0	0.045			0.344	0.159	0.199	0.07	0.069			0.107	0.202	0.137	0.235	0.062
	0.278	0.063	0.009	0.036	0.053			0.081	0.123	0.136	0.108	0.086			0.55	0.098	0.078	0.072	0.068
	0.05	0.107	0.01	0.004	0.05			0.175	0.087	0.005	0.024	0.089			0.073	0.011	0.104	0.032	0.088
	0.056	0.027	0.031	0.063	0.053			0.366	0.635	0.031	0.028	0.099			0.077	0.149	0.189	0.013	0.075
	0.046	0.006	0.012	0.077	0.058			0.565	0.028	0.07	0.171	0.035			0.07	0.188	0.185	0.278	0.073
	0.049				0.048			0.432	0.122	0.134		0.066			0.07	0.078	0.092		0.068
	0.222				0.049			0.759							0.334				0.068
	0.103							0.152							1.344
	0.045							0.229							0.104
	0.09							0.111							0.421
	0.069							0.122							0.077
	0.055							0.072							0.072
	0.051							0.145							0.078
	0.162							0.387							3.447
	0.117							0.515							2.102
	0.05							0.799							0.084
	0.047							0.077							0.065
	0.055														0.091
[truncated: 59 more columns]

## Sheet: table
	Table 1. Prevalence and magnitude of anti-PvRAMA and anti-PvMSP1-19 antibody responses.
	Time pointa	PvRAMA						PvMSP1-19
		Percent positiveb (%)	OD values					Percent positiveb (%)	OD values
			Minc	Maxd	Mediane	SDf	P-valueg		Minc	Maxd	Mediane	SDf	P-valueg
	Acute phase	74.1	0.025	1.595	0.123	0.348	< 0.0001	96.4	0.098	1.31	0.852	0.485	< 0.0001
	3 months of recovery	61.9	0.02	0.633	0.112	0.153	NS	100	0.102	1.163	0.433	0.396	NS
	9 months of recovery	73.3	0.037	0.447	0.095	0.101	NS	68.8	0.019	0.632	0.16	0.172	0.0014
	12 months of recovery	50	0.032	0.446	0.075	0.106	NS	68.8	0.011	0.518	0.159	0.158	0.0017
	Table 2. Comparison of anti-PvRAMA antibody isotypes in P. vivax-exposed individuals and malaria-naïve individuals.
	Time pointa	IgG1		IgG2		IgG3		IgG4
		Percent positivea (%)	Medianb	Percent positivea (%)	Medianb	Percent positivea (%)	Medianb	Percent positivea (%)	Medianb
	Acute phase	55.6	0.06	77.8	0.195	63	0.107	51.9	0.051
	3 months of recovery	50	0.052	53.3	0.122	73.3	0.114	20	0.048
	9 months of recovery	42.9	0.043	46.7	0.07	60	0.102	46.7	0.048
	12 months of recovery	42.9	0.043	28.6	0.067	50	0.077	28.6	0.048
	Naïve	6.3	0.05	0	0.075	0	0.068	18.8	0.049
	Table 3. Characteristics of P. vivax-exposed subjects from a malaria-endemic area in Thailand.
	Characteristics	P. vivax-exposed subjects				Healthy subjects
		Acutely infected subjects	Recovered subjects
			3 monthsa	9 monthsb	12 monthsc
	Total (n)	27	21	15	14	32
	Sex ratio	1.6:1	02:01:00	0.8:1	1.3:1	0.5:1
	(male:female)
	Age (y)
	Mean (SD)	35.1 (12.6)	36.5 (14.2)	39.4 (13.2)	39.5 (13.1)	21.1 (0.82)
	Range	18–63	18–63	22–63	22–63	20–24
